# Supplementary material for: Drug Expenditure, Price, and Utilization in US Medicaid: A Trend Analysis for New Multiple Myeloma Medications from 2016 to 2022
Source: Healthcare (Basel). 2023 Aug 11;11(16):2265. doi: 10.3390/healthcare11162265 (PMC10454759; doi:10.3390/healthcare11162265)
Supplement: Supplementary file 1 [file healthcare-11-02265-s001.zip]

Archive with 1 entries (1 files):
- healthcare-2484491-supplementary.pdf
